# Supplementary material for: Is the bispectral index monitoring protective against postoperative cognitive decline? A systematic review with meta-analysis
Source: PLoS One. 2020 Feb 13;15(2):e0229018. doi: 10.1371/journal.pone.0229018 (PMC7018011; doi:10.1371/journal.pone.0229018)
Supplement: S2 Table — (XLSX) [file pone.0229018.s002.xlsx]

## Sheet: Munka1
S2 Table. Parameters for the BIS vs. no BIS comparison for the results of postoperative cognitive performance to establish the diagnosis of POD and POCD.
Postoperative delirium		Group 1						Group 2						Group 3			Difference ( p-value)
Author	Type of data	Def.	before	at 1 day				Def.	before	at 1 day							before	at 1 day	at 2 days	at 3 days	at 5 days
Chan et al.[32]	incidence of POD	BIS (40-60)		70/450 (15.6%)				no BIS		109/452 (24.1%)								0.01	0.036
Radtke et al.[33]	incidence of POD	BIS (40-60)		95/575 (16.7%; 95% CI: 13.87–19.96%)				no BIS		124/580 (21.4%; 95% CI: 18.24–24.90%)
Zhou et al.[37]	incidence of POD	BIS (40-60)		7/41 (17% )				no BIS		11/40 (27.5%)								<0.001
Author	Type of neuropsychological test	Def.	before	at 1 day	at 2 days	at 3 days	at 5 days	Def.	before	at 1 day	at 2 days	at 3 days	at 5 days	Def.	before	at 1 day	before	at 1 day	at 2 days	at 3 days	at 5 days
Wong et al.[26]	MMSE	BIS (50-60) (n=29)	>24	29.90 ± 0.50*	29.90 ± 0.30*	28.80 ± 5.80*		no BIS (n=31)	>24	29.70 ± 1.00*	29.80 ± 0.90*	29.80 ± 0.90*
Sadek et al.[28]	MMSE	BIS (40-60) (n=20)	28 (3)#	28 (4)#	28 (3)#	28 (3)#		no BIS (n=20)	28 (2)#	26 (6)#	28 (2)#	28 (2)#					N.S.	<0.005	N.S.	N.S.
Altun et al.[34]	MMSE	BIS (40-60) (n=25)	24.72 ± 2.34*	25.00 ± 2.10*				BIS (40-60) (n=25)	24.04 ± 2.57*	24.76 ± 2.68*				no BIS (n=25)	23.88 ± 2.91*	24.60 ± 2.32*
	TDT		4.60 ± 2.71*	9.04 ± 4.16*					4.32 ± 2.88*	6.84 ± 4.23*					3.96 ± 2.78*	5.40 ± 3.18*		0.006 (Groups 1 and 3)
	CDT		2.00 ± 1.01*	1.84 ± 0.85*					2.24 ± 1.05*	1.92 ± 1.08*					2.36 ± 1.04*	2.20 ± 1.00*
Zhou et al.[37]	Alerting effect	BIS (40-60) (n=41)	28.05 ± 17.52*	13.44 ± 7.52*			26.12 ± 16.20*	no BIS (n=40)	29.50 ± 14.17*	12.60 ± 7.89*			13.950 ± 9.60*				0.684	0.626			<0.001
	Orienting effect		34.68 ± 18.77*	23.15 ± 16.56*			33.90 ± 18.60*		35.65 ± 18.31*	22.63 ± 18.37*			25.28 ± 16.60*				0.815	0.894			0.031
	Conflict effect		150.00 ± 38.98*	206.07 ± 53.28*			193.93 ± 48.14*		147.10 ± 36.01*	206.53 ± 47.70*			201.00 ± 55.87*				0.729	0.968			0.543
	Accuracy		94.27 ± 3.73*	91.88 ± 3.47*			92.63 ± 3.11*		93.73 ± 3.76*	91.45 ± 2.21*			90.45 ± 9.41*				0.517	0.512			0.163
	Response time		992.98 ± 141.07*	1248.56 ± 131.86*			1026.71 ± 147.10*		985.93 ± 140.04*	1220.65 ± 213.56*			1003.38 ± 208.60*				0.822	0.480			0.562
Postoperative cognitive dysfunction		Group 1						Group 2									Difference ( p-value)
Author	Type of data	Def.	before	at 1 week	at 12 weeks		at 52 weeks	Def.	before	at 1 week	at 12 weeks		at 52 weeks				before	at 1 week	at 12 weeks		at 52 weeks
Ballard et al.[31]	incidence of POCD	BIS (40-60)		1/19 (5.3%)	2/24 (8.3%)		1/27 (3.7%)	no BIS		7/28 (25%)	4/33 (12.1%)		4/32 (12.5%)					0.12	0.65		0.36
Chan et al.[32]	incidence of POCD	BIS (40-60)		80/382 (21.7%)	42/412 (10.2%)			no BIS		93/401 (23.1%)	62/423 (14.7%)							0.06	0.02
Radtke et al.[33]	incidence of POCD	BIS (40-60)		70/575 (18.15)	21/575 (8.0%)			no BIS		90/580 (23.9%)	28/580 (10.3%)							0.062	0.372
Author	Type of neuropsychological test	Def.	before	at 1 week	at 12 weeks		at 52 weeks	Def.	before	at 1 week	at 12 weeks		at 52 weeks				before	at 1 week	at 12 weeks		at 52 weeks
Ballard et al.[31]	MMSE	BIS (40-60) (n=34), (n=22), (n=27), and (n=28)	29 (28-29)#	0.0 (-0.25 to 1.00)# 0.09 (SD 1.60)*	0.0 (-1.00 to 1.00)# -0.04 (SD 1.56)*		1.00 (0.00 to 1.50)# 0.69 (SD 1.47)*	no BIS (n=38), (n=22), (n=27) and (n=28)	29 (28-29)#	-1,0(-3.0 to 0.0)# -2.39 (SD 4.09)*	0.0 (-1.00 to 0.00)# -0.79 (SD 2.25)*		0.00 (-2.00 to 0.00)# -0.94 (SD 2.18)*				0.37	0.003	0.16		0.004
	VRT			-0.01 (-21.88 to 9.65)# 6.39 (SD 80.90)*	-9.76 (-32.54 to 12.60)# -11.73 (SD 33.50)*		-1.71 (-26.83 to 12.22)# '-10.80 (SD 36.28)*			27.27 (-21.36 to 70.32)# 27.95 (SD 54.99)*	12.61 (-8.58 to 39.27)# 13.61 (SD 29.69)*		23.53 (3.29 to 36.22)# 15.10 (SD 40.73)*					0.03	0.01		0.005
	TMT				-0.35 (-0.62 to 0.29)# -0.23 (SD 0.73)*		0.31 (-0.49 to 0.55)# 0.12 (SD 0.68)*				0.02 (-0.23 to 0.91)# 0.47 (SD 1.34)*		-0.32 (-1.07 to 0.24)# -0.47 (SD 0.93)*						0.018		0.01
Chan et al.[32]	MMSE	BIS (40-60) (n=450), (n=382), and (n=412)	28(24-30)#					no BIS (n=452), (n=401), and (n=423)	28(24-30)#								0.64
	CFQ		19.1 ± 13.4*	18.7 ± 9.8*	21.2 ± 14.5*				19.0 ± 13.2*	21.2 ± 12.0*	21.3 ± 14.5*
	VFT		13.0 ± 4.1*	12.1 ± 3.4*	13.9 ± 15.4*				12.4 ± 3.6*	12.4 ± 4.0*	12.4 ± 3.9*
	CTT		63.8 ± 29.9*	64.2 ± 36.8*	60.5 ± 28.8*				64.6 ± 32.2*	66.9 ± 33.2*	62.3 ± 44.4*
BIS: bispectral index; POD: postoperative delirium; POCD: postoperative cognitive dysfunction; MMSE: Mini Mental State Examination; TDT: Trieger Dot Test; CDT: Clock Drawing Test; VRT: Vigilance Reaction Time; TMT: Trail Making Test; CFQ: Cognitive Failure Questionnaire; VFT: Verbal Fluency Test; CTT: Color Trial Test; SD: standard deviation; #: median (interquartile range); *: mean ± standard de…
