# Supplementary material for: Is the bispectral index monitoring protective against postoperative cognitive decline? A systematic review with meta-analysis
Source: PLoS One. 2020 Feb 13;15(2):e0229018. doi: 10.1371/journal.pone.0229018 (PMC7018011; doi:10.1371/journal.pone.0229018)
Supplement: S3 Table — (XLSX) [file pone.0229018.s003.xlsx]

## Sheet: Munka1
S3 Table. Parameters for the low BIS vs. high BIS comparison for the results of postoperative cognitive performance to establish the diagnosis of POD and POCD.
Postoperative delirium		Group 1							Group 2							Group 3			Difference ( p-value)
Author	Type of data	Def.	before	at 1 day	at 2 days	at 3 days	at 4 days	at 5 days	Def.	before	at 1 day	at 2 days	at 3 days	at 4 days	at 5 days				before	at 1 day	at 2 days	at 3 days	at 4 days	at 5 days
Sieber et al.[29]	incidence of POD	low BIS (<50)		23/57 (40%)					high BIS (>80)		11/57 (19%)									0.02
An et al.[30]	incidence of POD	low BIS (30-40)						4/40 (10%)	high BIS (55-65)						11/40 (27.5%)									<0.05
Hou et al.[36]	incidence of POD	low BIS (40-50)		6/30 (20%)					high BIS (55-65)		1/30 (3.3%)									0.04
Sieber et al.[38]	incidence of POD	low BIS (40-60)		28/100 (28%)	9/70 (12.9%)	1/44 (2.3%)	0/20 (0%)	1/9 (11.1%)	high BIS (60<)		25/99 (25.3%)	6/71 (8.5%)	2/51 (3.9%)	1/30 (3.3%)	0/17 (0%)
Author	Type of neuropsychological test	Def.	before	at 1 day	at 2 days	at 3 days	at 4 days	at 5 days	Def.	before	at 1 day	at 2 days	at 3 days	at 4 days	at 5 days	Def.	before	at 1 day	before	at 1 day	at 2 days	at 3 days	at 4 days	at 5 days
Sieber et al.[29]	MMSE	low BIS (<50) (n=57)	24.5 ± 5.3*		20.0 ± 9.3*				high BIS (>80) (n=57)	24.8 ± 4.6*		23.1 ± 5.5*							0.78		0.08
Shu et al.[35]	MMSE	group I (30<BIS≤40) (n=64)	29.03 ± 0.85*	28.36 ± 1.42*					group II (40<BIS≤50) (n=64)	29.09 ± 0.93*	29.00 ± 0.89*					group III (50<BIS≤60) (n=64)	29.05 ± 0.86*	28.45 ± 1.27*	0.915	0.006
	TMT		39.17 ± 13.03*	39.45 ± 13.99*						39.31 ± 14.81*	33.68 ± 10.34*						39.38 ± 12.51*	39.50 ± 12.50*	0.996	0.010
Postoperative cognitive dysfunction		Group 1							Group 2										Difference ( p-value)
Author	Type of data	Def.	before	at 1 week	at 4-6 weeks		at 12 weeks		Def.	before	at 1 week	at 4-6 weeks		at 12 weeks					before	at 1 week	at 4-6 weeks		at 12 weeks
Quan et al.[39]	incidence of POCD	low BIS (30-40)		10/52 (19.2%)			4/39 (10.3%)		high BIS (50-60)		21/53 (39.6%)			6/41 (14.6%)						0.032			0.558
Author	Type of neuropsychological test	Def.	before	at 1 week	at 4-6 weeks		at 12 weeks		Def.	before	at 1 week	at 4-6 weeks		at 12 weeks					before	at 1 week	at 4-6 weeks		at 12 weeks
Farag et al.[27]	PSI	low BIS (30-40) (n=36)			113.70 ± 1.46*				high BIS (50-60) (n=38)			107.90 ± 1.42*									0.06
	WMI				104.10 ± 1.71*							102.15 ± 1.70*									0.422
	VMI				109.56 ± 1.09*							109.75 ± 1.07*									0.905
Quan et al.[39]	Mental control	low BIS (30-40) (n=52) and (n=39)	80.4 ± 16.7*	71.5 ± 19.5*			85.1 ± 8.4*		high BIS (50-60) (n=53) and (n=41)	78.2 ± 15.5*	78.3 ± 21.7*			85.5 ± 15.2*
	Visional rational		9.8 ± 2.6*	7.8 ± 2.9*			11 ± 1.7*			9.0 ± 3.1*	9.2 ± 2.4*			10 ± 2.5*
	Paired associate verbal learning		10.4 ± 4.0*	10.5 ± 4.4*			13.9 ± 4.3*			10.4 ± 4.4*	11.1 ± 3.8*			11.8 ± 3.7*
	Digit span forward		6.6 ± 1.3*	6.8 ± 1.5*			6.9 ± 1.2*			6.9 ± 1.6*	7.3 ± 1.3*			7.3 ± 1.0*
	Digit span backward		3.2 ± 0.8*	3.2 ± 1.0*			3.3 ± 1.3*			3.2 ± 0.8*	3.2 ± 1.0*			3.4 ± 0.8*
	Digit symbol		21.5 ± 12.3*	18.6 ± 10.3*			27.4 ± 15.4*			20.4 ± 8.8*	21.7 ± 10.7*			28.1 ± 10.5*
	Trails A		184.5 ± 81.8*	211.9 ± 77.9*			163.6 ± 86.6*			192.3 ± 85.3*	180.7 ± 72.4*			142.6 ± 39.3*
	Pegboard favored hand		115.8 ± 36.8*	121.3 ± 33.7*			83.8 ± 18.2*			109.2 ± 34.1*	117.6 ± 38.6*			89.4 ± 20.5*
	Pegboard unfavored hand		120.8 ± 39.8*	129.1 ± 37.3*			91.3 ± 20.4*			125.3 ± 41.1*	132.4 ± 51.7*			100.9 ± 40.1*
BIS: bispectral index; POD: postoperative delirium; POCD: postoperative cognitive dysfunction; MMSE: Mini Mental State Examination; TMT: Trail Making Test; PSI: Parenting Stress Inventory; WMI: Working Memory Index; VMI: Visual Motor Integration Test; #: median (interquartile range); *: mean ± standard deviation.
